# Supplementary material for: Microbiome‐mediated alleviation of tobacco replant problem via autotoxin degradation after long‐term continuous cropping
Source: Imeta. 2024 Apr 2;3(2):e189. doi: 10.1002/imt2.189 (PMC11170962; doi:10.1002/imt2.189)
Supplement: Supplementary file 2 — Table S1: Comparison of phenolic acid contents in tobacco field soil in different continuous cropping years. Table S2: Bacterial and fungal taxa differentially abundant in long‐term continuous cropping (LTCC) soil. Table S3: Bacterial taxa differentially abundant in L100 (long‐term continuous cropping) and L10 (short‐term continuous cropping added with 10% (w/w) of long‐term continuous cropping) soil treated with autotoxin. Table S4: Bins in metagenome‐assembled genomes differentially abundant in short‐term continuous cropping (STCC) soil treated with mixed strains. Table S5: Gene differentially abundant in short‐term continuous cropping (STCC) soil treated with mixed strains. Table S6: Functional categories of differentially enriched genes related to vanillin degradation in both axenic culture and long‐term continuous cropping (LTCC) soil with vanillin addition. Table S7: Locations and distributions of sampling sites in tobacco field soil. Table S8: Standard curve equations of thirteen phenolic acids. [file IMT2-3-e189-s001.xlsx]

## Sheet: S1
Table S1 Comparison of phenolic acid contents in tobacco field soil in different continuous cropping years.
Phenolic acid (mg/mL)	Short-term	Long-term
JBSF	0.0044±0.0019	0.0013±0.0003
MSZS	0.0035±0.0015	0.0046±0.0012
DQJBJS	0.0212±0.0009	0.0205±0.0018
LBEJS	0.0076±0.0003	0.0091±0.0017
XCS	0.0201±0.0013*	0.0129±0.0021
KFS	0.003±0.0005	0.0079±0.0039
DXS	0.0087±0.0006	0.0071±0.001
XLS	0.0223±0.0009*	0.0179±0.0015
DXDS	0.095±0.0076	0.0969±0.0165
AWS	0.0053±0.0011	0.0022±0.0008
SYS	0.0159±0.0029	0.0167±0.0036
BJS	0.008±0.0008	0.0073±0.0008
RGS	0.2415±0.0435**	0.1019±0.0519
Total	0.4564±0.0422*	0.3064±0.0442
Note. The data represent the mean ± standard error. Means are compared with t-test. Data in bold indicate significant differences between replantation for that parameter, * indicates p < 0.05, ** indicates p < 0.01. JBSF, phloroglucinol; MSZS, gallic acid; DQJBJS, p-hydroxybenzoic acid; LBEJS, phthalic acid; XCS, vanillic acid; KFS, caffeic acid; DXS, syringic acid; XLS, vanillin; DXDS, p-coumari…

## Sheet: S2
Table S2 Bacterial and fungal taxa differentially abundant in long-term continuous cropping (LTCC) soil.
	log2 (Fold change)	P value	False discovery rate	Kingdom	Phylum	Genus
OTU_2942	3.36874	0.00191	0.0446568	Bacteria	Proteobacteria	Acidovorax
OTU_1226	2.96846	9.72897e-05	0.0106891	Bacteria	Proteobacteria	Acidovorax
OTU_6752	3.50968	0.00173483	0.0428955	Bacteria	Bacteroidota	Adhaeribacter
OTU_6878	3.31605	0.000596732	0.0246126	Bacteria	Bacteroidota	Adhaeribacter
OTU_6780	2.67953	0.000165435	0.0135303	Bacteria	Bacteroidota	Adhaeribacter
OTU_1949	2.32544	0.00117505	0.03493	Bacteria	Proteobacteria	Burkholderia
OTU_1967	2.48592	0.00106662	0.0335788	Bacteria	Proteobacteria	Comamonas
OTU_1591	4.44212	0.000179051	0.0142778	Bacteria	Proteobacteria	Lysobacter
OTU_2415	3.19905	0.00166302	0.0419878	Bacteria	Proteobacteria	Lysobacter
OTU_1786	2.55964	0.000294848	0.0173135	Bacteria	Proteobacteria	Lysobacter
OTU_4233	2.28401	0.00182693	0.0438696	Bacteria	Myxococcota	Phaselicystis
OTU_831	2.61579	0.000228583	0.015262	Bacteria	Proteobacteria	Pseudomonas
OTU_2553	1.67066	0.00118445	0.03493	Bacteria	Proteobacteria	Pseudomonas
OTU_3533	5.18073	0.000133924	0.0124807	Bacteria	Actinobacteriota	Rubrobacter
OTU_3186	4.61556	0.000193327	0.0146782	Bacteria	Actinobacteriota	Rubrobacter
OTU_4470	3.36738	0.000146805	0.0124807	Bacteria	Actinobacteriota	Rubrobacter
OTU_9018	3.30172	0.000451843	0.022017	Bacteria	Actinobacteriota	Rubrobacter
OTU_3709	2.23044	0.000134447	0.0124807	Bacteria	Myxococcota	Sorangium
OTU_2739	1.24029	0.00207592	0.0457707	Bacteria	Proteobacteria	Variovorax
OTU_1567	3.07	0.00240242	0.0322881	Fungi	Ascomycota	Arcuadendron
OTU_2457	2.72467	0.00061739	0.014768	Fungi	Ascomycota	Penicillium
OTU_249	2.362	0.00388943	0.0432678	Fungi	Ascomycota	Penicillium
OTU_2198	3.90788	0.000736341	0.0161746	Fungi	Ascomycota	Preussia
OTU_1474	3.48943	9.10468e-05	0.00428789	Fungi	Ascomycota	Trichoderma

## Sheet: S3
Table S3 Bacterial taxa differentially abundant in L100 (long-term continuous cropping) and L10 (short-term continuous cropping added with 10% (w/w) of long-term continuous cropping) soil treated with autotoxin.
	log2 (Fold change)	P value	False discovery rate	Phylum	Genus	Abundant
OTU_13895	2.90432	0.000146211	0.00135014	Proteobacteria	Acidovorax	L100
OTU_13891	2.69468	9.13115e-06	0.000129875	Proteobacteria	Acidovorax	L100
OTU_13903	2.28251	0.0019984	0.0109699	Proteobacteria	Acidovorax	L100
OTU_13892	2.21507	0.000639105	0.00448423	Proteobacteria	Acidovorax	L100
OTU_13865	2.17006	0.00218391	0.0116344	Proteobacteria	Acidovorax	L100
OTU_13854	2.06927	5.69037e-05	0.000611301	Proteobacteria	Acidovorax	L100
OTU_13902	2.00841	0.00583669	0.0242349	Proteobacteria	Acidovorax	L100
OTU_13879	1.85409	0.00470596	0.0211976	Proteobacteria	Acidovorax	L100
OTU_13882	1.84328	0.0105647	0.0386666	Proteobacteria	Acidovorax	L100
OTU_13853	1.50387	0.000203312	0.00176342	Proteobacteria	Acidovorax	L100
OTU_13852	1.37782	0.00528739	0.0224062	Proteobacteria	Acidovorax	L100
OTU_13848	1.29924	0.00253239	0.0131149	Proteobacteria	Acidovorax	L100
OTU_13846	0.844633	0.000964225	0.00613711	Proteobacteria	Acidovorax	L100
OTU_4511	2.04698	1.72615e-06	3.0609e-05	Bacteroidetes	Adhaeribacter	L100
OTU_4509	2.0219	0.0015538	0.00893076	Bacteroidetes	Adhaeribacter	L100
OTU_4510	1.0137	0.00617454	0.0253906	Bacteroidetes	Adhaeribacter	L100
OTU_13574	3.12837	0.00243544	0.0127199	Proteobacteria	Burkholderia	L100
OTU_13584	2.84165	0.0115622	0.0402928	Proteobacteria	Burkholderia	L100
OTU_13593	2.61671	0.000871356	0.00574176	Proteobacteria	Burkholderia	L100
OTU_13928	3.56039	0.000877191	0.00576006	Proteobacteria	Comamonas	L100
OTU_13925	2.59113	0.00628347	0.0257603	Proteobacteria	Comamonas	L100
OTU_13934	2.40897	0.0122968	0.0423115	Proteobacteria	Comamonas	L100
OTU_17913	3.12377	0.00473898	0.0211976	Proteobacteria	Lysobacter	L100
OTU_17922	2.91047	1.70782e-05	0.00022051	Proteobacteria	Lysobacter	L100
OTU_17924	2.54187	1.48082e-12	8.04446e-11	Proteobacteria	Lysobacter	L100
OTU_17902	2.02492	1.10707e-12	6.09563e-11	Proteobacteria	Lysobacter	L100
OTU_17909	2.02125	0.010328	0.0380057	Proteobacteria	Lysobacter	L100
OTU_17923	1.62339	6.68491e-11	2.80576e-09	Proteobacteria	Lysobacter	L100
OTU_17896	1.56241	6.8102e-13	3.81442e-11	Proteobacteria	Lysobacter	L100
OTU_17912	1.47245	2.87917e-06	4.79163e-05	Proteobacteria	Lysobacter	L100
OTU_17914	1.19685	3.86277e-12	1.97927e-10	Proteobacteria	Lysobacter	L100
OTU_17900	1.12412	0.000512762	0.0037282	Proteobacteria	Lysobacter	L100
OTU_17927	0.975889	0.0108724	0.0396141	Proteobacteria	Lysobacter	L100
OTU_17925	0.971663	0.000435648	0.00329587	Proteobacteria	Lysobacter	L100
OTU_17908	0.932807	0.00222007	0.0117922	Proteobacteria	Lysobacter	L100
OTU_17897	0.802959	0.000115649	0.00110759	Proteobacteria	Lysobacter	L100
OTU_17903	0.65082	0.00148756	0.0086487	Proteobacteria	Lysobacter	L100
OTU_17188	4.48717	5.31681e-06	8.13191e-05	Proteobacteria	Pseudomonas	L100
OTU_17302	4.39162	1.34327e-05	0.000181068	Proteobacteria	Pseudomonas	L100
OTU_17499	4.28514	2.25373e-05	0.000279659	Proteobacteria	Pseudomonas	L100
OTU_17468	4.27742	2.57253e-05	0.000312066	Proteobacteria	Pseudomonas	L100
OTU_17539	4.17219	4.66751e-05	0.000518566	Proteobacteria	Pseudomonas	L100
OTU_17538	4.15561	3.68506e-08	9.65674e-07	Proteobacteria	Pseudomonas	L100
OTU_17334	3.73181	0.000717412	0.0049335	Proteobacteria	Pseudomonas	L100
OTU_17511	3.61915	9.55347e-06	0.000135054	Proteobacteria	Pseudomonas	L100
OTU_17550	3.56006	0.000873655	0.00574991	Proteobacteria	Pseudomonas	L100
OTU_17399	3.45116	0.0116499	0.040529	Proteobacteria	Pseudomonas	L100
OTU_17471	3.36395	0.00221215	0.0117655	Proteobacteria	Pseudomonas	L100
OTU_17393	3.35701	0.00201669	0.0110219	Proteobacteria	Pseudomonas	L100
OTU_17243	3.26526	2.31041e-08	6.28608e-07	Proteobacteria	Pseudomonas	L100
OTU_17339	3.14369	1.17024e-06	2.16988e-05	Proteobacteria	Pseudomonas	L100
OTU_17482	3.13925	0.000421411	0.00320758	Proteobacteria	Pseudomonas	L100
OTU_17465	3.12215	0.00479846	0.0212896	Proteobacteria	Pseudomonas	L100
OTU_17373	3.12073	0.00476427	0.0212119	Proteobacteria	Pseudomonas	L100
OTU_17493	3.12022	0.00480351	0.0212913	Proteobacteria	Pseudomonas	L100
OTU_17437	2.84507	0.0120629	0.0417128	Proteobacteria	Pseudomonas	L100
OTU_17500	2.84214	0.0111688	0.039928	Proteobacteria	Pseudomonas	L100
OTU_17395	2.84116	0.0118343	0.0410823	Proteobacteria	Pseudomonas	L100
OTU_17309	2.8405	0.0114365	0.0399922	Proteobacteria	Pseudomonas	L100
OTU_17531	2.84026	0.0112177	0.039928	Proteobacteria	Pseudomonas	L100
OTU_17434	2.84007	0.0113704	0.039928	Proteobacteria	Pseudomonas	L100
OTU_17517	2.84007	0.0113704	0.039928	Proteobacteria	Pseudomonas	L100
OTU_17461	2.83945	0.0113825	0.039928	Proteobacteria	Pseudomonas	L100
OTU_17404	2.83836	0.0114037	0.0399377	Proteobacteria	Pseudomonas	L100
OTU_17215	2.74751	0.00321461	0.0154254	Proteobacteria	Pseudomonas	L100
OTU_17532	2.41129	0.0140847	0.0472097	Proteobacteria	Pseudomonas	L100
OTU_17303	2.2962	0.00143597	0.00847547	Proteobacteria	Pseudomonas	L100
OTU_17454	2.20095	0.00176399	0.00990764	Proteobacteria	Pseudomonas	L100
OTU_17239	2.01205	0.00121666	0.00736751	Proteobacteria	Pseudomonas	L100
OTU_17432	1.92941	0.0131482	0.0445861	Proteobacteria	Pseudomonas	L100
OTU_17198	1.87484	0.00252513	0.0130866	Proteobacteria	Pseudomonas	L100
OTU_17407	1.67853	0.013826	0.0465056	Proteobacteria	Pseudomonas	L100
OTU_17288	1.67406	0.00263384	0.0135248	Proteobacteria	Pseudomonas	L100
OTU_3896	1.21899	4.9792e-05	0.000546837	Actinobacteria	Rubrobacter	L100
OTU_3894	1.18829	6.65728e-05	0.000699898	Actinobacteria	Rubrobacter	L100
OTU_3897	0.754063	0.00324222	0.0155304	Actinobacteria	Rubrobacter	L100
OTU_14148	6.56299	1.86885e-08	5.23374e-07	Proteobacteria	Variovorax	L100
OTU_14121	5.52447	2.01496e-26	3.71921e-24	Proteobacteria	Variovorax	L100
OTU_14152	4.80315	4.6922e-12	2.39671e-10	Proteobacteria	Variovorax	L100
OTU_14143	4.61006	1.77303e-10	6.99013e-09	Proteobacteria	Variovorax	L100
OTU_14131	4.3858	1.85529e-09	6.3577e-08	Proteobacteria	Variovorax	L100
OTU_14157	4.33224	5.60561e-25	9.291e-23	Proteobacteria	Variovorax	L100
OTU_14151	4.27975	5.40604e-09	1.67897e-07	Proteobacteria	Variovorax	L100
OTU_14125	3.35636	2.19236e-13	1.30921e-11	Proteobacteria	Variovorax	L100
OTU_14117	3.12194	1.71184e-10	6.76531e-09	Proteobacteria	Variovorax	L100
OTU_14120	2.83497	0.00227547	0.0120118	Proteobacteria	Variovorax	L100
OTU_14158	2.65121	1.02691e-05	0.000142931	Proteobacteria	Variovorax	L100
OTU_14160	2.56214	0.000894429	0.00582293	Proteobacteria	Variovorax	L100
OTU_14135	2.47453	7.46646e-18	6.77529e-16	Proteobacteria	Variovorax	L100
OTU_14137	2.42471	0.000152831	0.00140251	Proteobacteria	Variovorax	L100
OTU_14145	2.32373	6.32097e-07	1.243e-05	Proteobacteria	Variovorax	L100
OTU_14159	2.11046	0.00247563	0.0128925	Proteobacteria	Variovorax	L100
OTU_14161	2.07283	0.00012122	0.00115347	Proteobacteria	Variovorax	L100
OTU_14153	1.86129	0.00649352	0.0264347	Proteobacteria	Variovorax	L100
OTU_14124	1.84491	0.00164588	0.00936391	Proteobacteria	Variovorax	L100
OTU_14118	1.79013	2.51898e-05	0.000307407	Proteobacteria	Variovorax	L100
OTU_14133	1.74265	0.0011004	0.00681945	Proteobacteria	Variovorax	L100
OTU_14132	1.65645	6.95287e-05	0.000728615	Proteobacteria	Variovorax	L100
OTU_14155	1.58212	0.00843852	0.033099	Proteobacteria	Variovorax	L100
OTU_14122	1.55623	1.80185e-08	5.06357e-07	Proteobacteria	Variovorax	L100
OTU_14150	1.54874	4.27717e-05	0.000481466	Proteobacteria	Variovorax	L100
OTU_14130	1.20984	1.21203e-06	2.22956e-05	Proteobacteria	Variovorax	L100
OTU_14136	1.0432	0.000185422	0.00163419	Proteobacteria	Variovorax	L100
OTU_14147	1.03668	0.00115259	0.00706472	Proteobacteria	Variovorax	L100
OTU_14138	0.768362	0.000211754	0.00182468	Proteobacteria	Variovorax	L100
OTU_14139	0.706665	0.00519916	0.0221339	Proteobacteria	Variovorax	L100
OTU_14123	0.59322	8.13665e-05	0.000825507	Proteobacteria	Variovorax	L100
OTU_13868	3.79011	0.000239051	0.00924503	Proteobacteria	Acidovorax	L10
OTU_13593	2.56242	0.000841637	0.0232495	Proteobacteria	Burkholderia	L10
OTU_13611	1.81925	0.00231274	0.0460931	Proteobacteria	Burkholderia	L10
OTU_13610	1.80244	0.00143573	0.0338053	Proteobacteria	Burkholderia	L10
OTU_13924	3.19593	0.000189932	0.00763628	Proteobacteria	Comamonas	L10
OTU_17909	4.12162	1.5907e-06	0.000161485	Proteobacteria	Lysobacter	L10
OTU_17924	2.28905	1.27707e-10	6.91448e-08	Proteobacteria	Lysobacter	L10
OTU_17902	1.62959	8.97545e-09	2.20891e-06	Proteobacteria	Lysobacter	L10
OTU_17896	1.31262	1.30338e-09	4.70464e-07	Proteobacteria	Lysobacter	L10
OTU_17923	1.30846	1.60029e-07	2.6256e-05	Proteobacteria	Lysobacter	L10
OTU_17912	1.08592	0.000591573	0.0176635	Proteobacteria	Lysobacter	L10
OTU_17914	0.982245	1.10296e-08	2.55934e-06	Proteobacteria	Lysobacter	L10
OTU_17925	0.970014	0.000332798	0.0117672	Proteobacteria	Lysobacter	L10
OTU_17897	0.626331	0.00241153	0.0474219	Proteobacteria	Lysobacter	L10
OTU_17499	3.65237	0.000486874	0.0154459	Proteobacteria	Pseudomonas	L10
OTU_17336	3.65013	0.00042081	0.0138365	Proteobacteria	Pseudomonas	L10
OTU_17363	3.32148	0.00185209	0.040165	Proteobacteria	Pseudomonas	L10
OTU_17251	3.32131	0.00182352	0.0398213	Proteobacteria	Pseudomonas	L10
OTU_17373	3.32112	0.00180055	0.0398213	Proteobacteria	Pseudomonas	L10
OTU_17240	3.32063	0.00175134	0.0394549	Proteobacteria	Pseudomonas	L10
OTU_17395	3.31928	0.00200419	0.0420052	Proteobacteria	Pseudomonas	L10
OTU_17428	2.77099	0.00181335	0.0398213	Proteobacteria	Pseudomonas	L10
OTU_17243	2.25476	0.000514583	0.0160738	Proteobacteria	Pseudomonas	L10
OTU_17454	2.16783	0.00177708	0.0398213	Proteobacteria	Pseudomonas	L10
OTU_17295	1.17663	0.00256627	0.0496237	Proteobacteria	Pseudomonas	L10
OTU_14157	1.93631	4.58739e-07	5.82133e-05	Proteobacteria	Variovorax	L10
OTU_14135	0.881396	0.00190896	0.0405485	Proteobacteria	Variovorax	L10

## Sheet: S4
Table S4 Bins in metagenome-assembled genomes differentially abundant in short-term continuous cropping (STCC) soil treated with mixed strains.
	log2 (Fold change)	P value	False discovery rate	Phylum	Genus	Species
S29C156	6.06424	3.70075e-16	4.3624e-15	Proteobacteria	Burkholderia	Burkholderia pyrrocinia
S53C156	5.47612	2.60942e-13	1.75011e-12	Proteobacteria	Burkholderia	Burkholderia pyrrocinia
S44C156	5.35516	2.37119e-16	2.97546e-15	Proteobacteria	Burkholderia	Burkholderia pyrrocinia
S28C156	5.33959	2.01391e-13	1.42438e-12	Proteobacteria	Burkholderia	Burkholderia pyrrocinia
S24C156	5.29817	3.88012e-13	2.51561e-12	Proteobacteria	Burkholderia	Burkholderia pyrrocinia
S35C156	5.26387	1.23137e-14	1.06445e-13	Proteobacteria	Burkholderia	Burkholderia pyrrocinia
S32C156	5.19178	2.3863e-14	1.9339e-13	Proteobacteria	Burkholderia	Burkholderia pyrrocinia
S47C156	5.05405	7.5742e-14	5.66608e-13	Proteobacteria	Burkholderia	Burkholderia pyrrocinia
S31C156	4.99708	2.9913e-12	1.73674e-11	Proteobacteria	Burkholderia	Burkholderia pyrrocinia
S34C156	4.99466	1.48012e-14	1.25167e-13	Proteobacteria	Burkholderia	Burkholderia pyrrocinia
S45C156	4.99214	3.82953e-14	2.97937e-13	Proteobacteria	Burkholderia	Burkholderia pyrrocinia
S51C156	4.94757	1.02887e-13	7.55149e-13	Proteobacteria	Burkholderia	Burkholderia pyrrocinia
S15C156	4.91191	3.37704e-14	2.68095e-13	Proteobacteria	Burkholderia	Burkholderia pyrrocinia
S48C156	4.83041	6.1377e-13	3.78979e-12	Proteobacteria	Burkholderia	Burkholderia pyrrocinia
S22C156	4.82051	4.41363e-14	3.36648e-13	Proteobacteria	Burkholderia	Burkholderia pyrrocinia
S30C156	4.78331	2.06189e-13	1.43227e-12	Proteobacteria	Burkholderia	Burkholderia pyrrocinia
S46C156	4.73035	1.2836e-11	6.65759e-11	Proteobacteria	Burkholderia	Burkholderia pyrrocinia
S8C156	4.71932	4.40865e-13	2.81142e-12	Proteobacteria	Burkholderia	Burkholderia pyrrocinia
S43C156	4.6384	4.61828e-13	2.8976e-12	Proteobacteria	Burkholderia	Burkholderia pyrrocinia
S49C156	4.61498	2.53831e-13	1.73229e-12	Proteobacteria	Burkholderia	Burkholderia pyrrocinia
S20C156	4.43959	3.56443e-13	2.35011e-12	Proteobacteria	Burkholderia	Burkholderia pyrrocinia
S23C156	4.36259	2.87268e-11	1.39684e-10	Proteobacteria	Burkholderia	Burkholderia pyrrocinia
S19C156	4.32406	1.44548e-12	8.65065e-12	Proteobacteria	Burkholderia	Burkholderia pyrrocinia
S52C156	4.28876	1.0849e-11	5.78116e-11	Proteobacteria	Burkholderia	Burkholderia pyrrocinia
S50C156	4.2387	1.55141e-11	7.83763e-11	Proteobacteria	Burkholderia	Burkholderia pyrrocinia
S54C156	4.19502	1.50574e-10	6.97301e-10	Proteobacteria	Burkholderia	Burkholderia pyrrocinia
S33C156	3.75118	1.73688e-10	7.94878e-10	Proteobacteria	Burkholderia	Burkholderia pyrrocinia

## Sheet: S5
Table S5 Gene differentially abundant in short-term continuous cropping (STCC) soil treated with mixed strains.
	log2 (Fold change)	P value	False discovery rate	Phylum	Genus
AM_2.49810_1	4.50154	5.68e-10	1.7e-09	Proteobacteria	Pseudomonas

## Sheet: S6
Table S6 Functional categories of differentially enriched genes related to vanillin degradation in both axenic culture and long-term continuous cropping (LTCC) soil with vanillin addition.
Database	Category	Axenic culture in mineral salt medium (MSM)	LTCC soil
KEGG	Glyoxylate and dicarboxylate metabolism	P	P
Note. "P" indicates the presence of the functional annotation in differentially enriched genes in MSM or soil.

## Sheet: S7
Table S7 Locations and distributions of sampling sites in tobacco field soil.
ID	Nation	Province	City	Country	Longitude (E)	Latitude (N)	Altitude (m)	Area (m2)	Replantation year/term
NLJ3-1	China	Yunnan	Kunming	NLJ	103°13'27"	25°17'43"	1960	5175	3/short
NLJ3-2	China	Yunnan	Kunming	NLJ	103°13'27"	25°17'43"	1960	5412	3/short
NLJ3-3	China	Yunnan	Kunming	NLJ	103°13'27"	25°17'43"	1960	5244	3/short
NLJ3-4	China	Yunnan	Kunming	NLJ	103°13'32"	25°17'36"	1940	5200	3/short
NLJ3-5	China	Yunnan	Kunming	NLJ	103°12'47"	25°17'57"	1930	5467	3/short
NLJ3-6	China	Yunnan	Kunming	NLJ	103°12'47"	25°17'57"	1930	5293	3/short
NLJ5-1	China	Yunnan	Kunming	NLJ	103°13'32"	25°17'36"	1940	5312	5/short
NLJ5-2	China	Yunnan	Kunming	NLJ	103°13'32"	25°17'36"	1940	5427	5/short
NLJ5-3	China	Yunnan	Kunming	NLJ	103°13'32"	25°17'36"	1940	5168	5/short
NLJ5-4	China	Yunnan	Kunming	NLJ	103°13'33"	25°17'44"	1950	5400	5/short
NLJ5-5	China	Yunnan	Kunming	NLJ	103°13'33"	25°17'44"	1950	5175	5/short
NLJ5-6	China	Yunnan	Kunming	NLJ	103°13'33"	25°17'44"	1950	5135	5/short
NLJ20-1	China	Yunnan	Kunming	NLJ	103°13'14"	25°17'43"	1920	5832	20/long
NLJ20-2	China	Yunnan	Kunming	NLJ	103°13'14"	25°17'43"	1920	5372	20/long
NLJ20-3	China	Yunnan	Kunming	NLJ	103°13'14"	25°17'43"	1920	5280	20/long
NLJ20-4	China	Yunnan	Kunming	NLJ	103°13'14"	25°17'43"	1920	5621	20/long
NLJ20-5	China	Yunnan	Kunming	NLJ	103°13'14"	25°17'43"	1920	5106	20/long
NLJ20-6	China	Yunnan	Kunming	NLJ	103°13'14"	25°17'43"	1920	5372	20/long
BQ20-3	China	Yunnan	Kunming	BQ	103°15'10"	24°40'57"	1640	5478	20/long
BQ20-4	China	Yunnan	Kunming	BQ	103°15'10"	24°40'57"	1640	5265	20/long
BQ20-5	China	Yunnan	Kunming	BQ	103°15'10"	24°40'57"	1640	5280	20/long
BQ20-6	China	Yunnan	Kunming	BQ	103°15'10"	24°40'57"	1640	5680	20/long
TD5-1	China	Yunnan	Yuxi	TD	102º6'41"	24º16'49"	1880	5159	5/short
TD5-2	China	Yunnan	Yuxi	TD	102º6'41"	24º16'49"	1880	5313	5/short
TD5-3	China	Yunnan	Yuxi	TD	102º6'41"	24º16'49"	1880	5396	5/short
TD5-4	China	Yunnan	Yuxi	TD	102º6'41"	24º16'49"	1880	5214	5/short
TD5-5	China	Yunnan	Yuxi	TD	102º6'41"	24º16'49"	1880	5658	5/short
TD5-6	China	Yunnan	Yuxi	TD	102º6'41"	24º16'49"	1880	5382	5/short
TD20-1	China	Yunnan	Yuxi	TD	102°6'51"	24°16'58"	1940	5293	20/long
TD20-2	China	Yunnan	Yuxi	TD	102°6'51"	24°16'58"	1940	5346	20/long
TD20-3	China	Yunnan	Yuxi	TD	102°6'51"	24°16'58"	1940	5544	20/long
TD20-4	China	Yunnan	Yuxi	TD	102°6'51"	24°16'58"	1940	5760	20/long
TD20-5	China	Yunnan	Yuxi	TD	102°6'51"	24°16'58"	1940	5460	20/long
TD20-6	China	Yunnan	Yuxi	TD	102°6'51"	24°16'58"	1940	5226	20/long
Note. NLJ, Niulanjiang; BQ, Banqiao; TD, Tadian.

## Sheet: S8
Table S8 Standard curve equations of thirteen phenolic acids.
Standard substance	Standard curve equation	Regression degree	Linear range
JBSF	y = 13623x + 0.67	R² = 0.9885	0.01-0.05
MSZS	y = 21045.65x - 11.57	R² = 0.9971	0.01-0.08
DQJBJS	y = 11059x - 53.37	R² = 0.9951	0.01-0.05
LBEJS	y = 14585x - 42.63	R² = 0.9902	0.01-0.05
XCS	y = 14997.67x +13.61	R² = 0.9663	0.01-0.08
KFS	y = 6663x + 0.89	R² = 0.9802	0.01-0.05
DXS	y = 20065x + 31.85	R² = 0.9859	0.01-0.05
XLS	y = 19554x - 86.42	R² = 0.9969	0.01-0.05
DXDS	y = 6316x + 0.12	R² = 0.9956	0.01-0.05
AWS	y = 7347.33x + 53.61	R² = 0.9892	0.01-0.08
SYS	y = 10687x + 6.77	R² = 0.9942	0.01-0.05
BJS	y = 34522x - 72.36	R² = 0.9791	0.01-0.05
RGS	y = 5344x + 14.58	R² = 0.9941	0.01-0.05
Note. y means the concentration of phenolic acid; x means the peak area. JBSF, phloroglucinol; MSZS, gallic acid; DQJBJS, p-hydroxybenzoic acid; LBEJS, phthalic acid; XCS, vanillic acid; KFS, caffeic acid; DXS, syringic acid; XLS, vanillin; DXDS, p-coumaric acid; AWS, ferulic acid; SYS, salicylic acid; BJS, benzoic acid; RGS, cinnamic acid; Total, total phenolic acids.

## Sheet: 1A
Total phenolic acid (mg/mL) in STCC	Total phenolic acid (mg/mL) in LTCC
0.3773	0.2562
0.6262	0.215
0.2609	0.4441
0.4236	0.2507
0.4347	0.1816
0.6371	0.2934
0.6291	0.2089
0.459	0.6907
0.5625	0.7232
0.3146	0.1059
0.2869	0.1935
0.7341	0.3763
0.3169	0.3223
0.6618	0.2715
0.1699	0.1902
0.2709	0.1782
0.3223
0.7277
Note. STCC, short-term continuous cropping soil; LTCC, long-term continuous cropping soil.

## Sheet: 1B
pH in STCC	pH in LTCC
5.22	5.67
4.88	6.6
5.99	5.25
5.38	6.22
4.9	5.62
5.5	5.16
6	6.05
5.5	8.1
4.84	7.72
5.58	8.08
4.85	6.36
5.85	7.03
5.66	5.07
5.34	5.32
5.84	4.98
5.34	5.6
5.06
5.18
Note. STCC, short-term continuous cropping soil; LTCC, long-term continuous cropping soil.

[truncated: 10 more sheets: 1C, 1D, 1E, 1F, 1G,  2A, 2B, 2C, 2D, E, 2F]
